# Supplementary material for: Cancer and Environmental Xenobiotics: Mechanisms, Controversies, and Innovations
Source: J Xenobiot. 2025 Dec 19;16(1):2. doi: 10.3390/jox16010002 (PMC12821664; doi:10.3390/jox16010002)
Supplement: Supplementary file 1 [file jox-16-00002-s001.zip]

Archive with 1 entries (1 files):
- jox-3938312-supplementary.pdf
